# Supplementary material for: Comparative Genomics of Cultured and Uncultured Strains Suggests Genes Essential for Free-Living Growth of Liberibacter
Source: PLoS One. 2014 Jan 8;9(1):e84469. doi: 10.1371/journal.pone.0084469 (PMC3885570; doi:10.1371/journal.pone.0084469)
Supplement: Table S1 — Hypothetical genes of unknown function. Nucleotide sequence comparison of L. crescens, Ca. L. asiaticus, and Ca. L. solanacearum identifying conserved hypothetical genes. (XLSX) [file pone.0084469.s007.xlsx]

## Sheet: hypotheticals
L. crescens as reference
			Ca. Liberibacter Asiaticus			Ca. Liberibacter solanacearum			Bartonella bacilliformis KC583			Sinorhizobium meliloti 1021
Feature	Length	Annotated Function	Feature	Percent Identity	function	Feature	Percent Identity	function	Feature	Percent Identity	function	Feature	Percent Identity	function
1	76	hypothetical protein		0			0			0			0
2	39	hypothetical protein		0			0			0			0
3	254	hypothetical protein		0			0			0			0
5	84	hypothetical protein		0			0			0			0
9	270	hypothetical protein		0			0			0			0
10	274	hypothetical protein		0			0			0			0
11	41	hypothetical protein		0			0			0			0
12	254	hypothetical protein		0			0			0			0
13	738	hypothetical protein		0			0			0		5368	38.05	ELEMENTS OF EXTERNAL ORIGIN; Colicin-related functions Non-bacterial functions
14	198	hypothetical protein		0			0			0			0
32	73	hypothetical protein		0			0			0			0
34	86	hypothetical protein		0			0			0			0
36	539	hypothetical protein		0			0			0			0
44	79	hypothetical protein		0			0			0			0
47	81	hypothetical protein		0			0			0			0
50	103	hypothetical protein		0			0			0		3314	45.45	miscellaneous; hypothetical/partial homology
51	134	hypothetical protein		0			0		189	30.51	hypothetical protein		0
52	140	hypothetical protein		0			0			0			0
53	42	hypothetical protein		0			0			0			0
54	46	hypothetical protein		0			0			0			0
55	39	hypothetical protein		0			0			0			0
56	41	hypothetical protein		0			0			0			0
58	101	hypothetical protein		0			0			0			0
59	102	hypothetical protein		0			0			0			0
61	54	hypothetical protein		0			0			0			0
62	377	hypothetical protein		0			0			0		1148	32.5	MloA
64	158	hypothetical protein		0			0			0			0
65	351	hypothetical protein		0			0			0			0
67	42	hypothetical protein		0			0			0			0
68	77	hypothetical protein		0			0			0			0
69	77	hypothetical protein		0			0			0		1170	40.82	Miscellaneous; Not classified regulator
70	84	hypothetical protein		0			0			0			0
71	297	hypothetical protein		0			0			0			0
72	62	hypothetical protein		0			0			0			0
73	207	hypothetical protein		0			0			0			0
74	105	hypothetical protein		0			0			0			0
75	59	hypothetical protein		0			0			0			0
76	233	hypothetical protein		0			0			0			0
78	38	hypothetical protein		0			0			0			0
79	61	hypothetical protein		0			0			0			0
80	50	hypothetical protein		0			0			0			0
81	110	hypothetical protein		0			0			0			0
82	94	hypothetical protein		0			0			0			0
83	254	hypothetical protein		0			0			0			0
84	47	hypothetical protein		0			0			0			0
88	58	hypothetical protein		0			0			0			0
90	47	hypothetical protein		0			0			0			0
98	207	hypothetical protein		0			0			0			0
99	47	hypothetical protein		0			0			0			0
109	175	hypothetical protein		0			0			0			0
111	39	hypothetical protein		0			0			0			0
112	44	hypothetical protein		0			0			0			0
115	67	hypothetical protein		0			0			0			0
152	45	hypothetical protein		0			0			0			0
159	42	hypothetical protein		0			0			0			0
166	47	hypothetical protein		0			0			0			0
167	45	hypothetical protein		0			0			0			0
168	110	hypothetical protein		0			0			0			0
175	48	hypothetical protein		0			0			0			0
180	43	hypothetical protein		0			0			0			0
184	43	hypothetical protein		0			0			0			0
195	237	hypothetical protein		0			0			0			0
213	40	hypothetical protein		0			0			0			0
220	43	hypothetical protein		0			0			0			0
222	47	hypothetical protein		0			0			0			0
227	426	hypothetical protein		0			0			0		3924	39.07	hypothetical protein
236	294	hypothetical protein		0			0		482	25.81	FIG003573: hypothetical protein	2430	34.94	membrane protein, putative
245	318	hypothetical protein		0			0			0			0
247	51	hypothetical protein		0			0			0			0
251	55	hypothetical protein		0			0			0		2955	38.46	Indole-3-glycerol phosphate synthase (EC 4.1.1.48)
252	53	hypothetical protein		0			0			0		2955	44.9	Indole-3-glycerol phosphate synthase (EC 4.1.1.48)
254	43	hypothetical protein		0			0			0			0
256	422	hypothetical protein		0			0			0		2069	46.57	HYPOTHETICAL TRANSMEMBRANE PROTEIN
263	42	hypothetical protein		0			0			0			0
266	42	hypothetical protein		0			0			0			0
267	50	hypothetical protein		0			0			0			0
271	54	hypothetical protein		0			0			0			0
304	148	hypothetical protein		0			0			0		2092	23.91	HYPOTHETICAL TRANSMEMBRANE PROTEIN
308	57	hypothetical protein		0			0			0			0
335	61	hypothetical protein		0			0			0			0
348	55	hypothetical protein		0			0			0			0
360	170	hypothetical protein		0			0			0			0
362	55	hypothetical protein		0			0			0			0
363	49	hypothetical protein		0			0			0			0
368	127	hypothetical protein		0			0			0			0
393	87	hypothetical protein		0			0			0		1707	60.47	hypothetical protein
404	39	hypothetical protein		0			0			0			0
410	150	hypothetical protein		0			0			0		1841	48.25	HYPOTHETICAL TRANSMEMBRANE PROTEIN
411	38	hypothetical protein		0			0			0			0
424	71	hypothetical protein		0			0			0			0
430	40	hypothetical protein		0			0			0			0
456	69	hypothetical protein		0			0		435	40.82	Sulfur carrier protein ThiS		0
464	74	hypothetical protein		0			0			0			0
483	45	hypothetical protein		0			0			0			0
484	39	hypothetical protein		0			0			0			0
494	57	hypothetical protein		0			0			0			0
500	141	hypothetical protein		0			0			0			0
528	39	hypothetical protein		0			0			0			0
537	595	hypothetical protein		0			0			0			0
555	38	hypothetical protein		0			0			0			0
586	156	hypothetical protein		0			0			0		1336	41.26	Serine kinase of the HPr protein, regulates carbohydrate metabolism
599	45	hypothetical protein		0			0			0			0
601	118	hypothetical protein		0			0			0			0
605	48	hypothetical protein		0			0			0		3986	51.28	Alcohol dehydrogenase (EC 1.1.1.1)
629	261	hypothetical protein		0			0			0			0
638	46	hypothetical protein		0			0			0			0
654	41	hypothetical protein		0			0			0			0
656	54	hypothetical protein		0			0			0			0
673	61	hypothetical protein		0			0			0			0
693	48	hypothetical protein		0			0			0			0
694	87	hypothetical protein		0			0			0		2307	33.73	CONSERVED HYPOTHETICAL SIGNAL PEPTIDE PROTEIN
699	50	hypothetical protein		0			0			0			0
710	52	hypothetical protein		0			0			0			0
711	106	hypothetical protein		0			0			0			0
712	117	hypothetical protein		0			0			0		3641	38.94	lipoprotein, putative
715	58	hypothetical protein		0			0			0			0
720	189	hypothetical protein		0			0		822	38.73	Nuclease	5254	38.35	succinoglycan biosynthesis protein
728	122	hypothetical protein		0			0		137	35.9	FIG026765: hypothetical protein	4054	45.83	miscellaneous; hypothetical/partial homology
736	45	hypothetical protein		0			0			0			0
739	87	hypothetical protein		0			0			0			0
758	46	hypothetical protein		0			0			0			0
777	67	hypothetical protein		0			0			0			0
778	64	hypothetical protein		0			0			0			0
785	145	hypothetical protein		0			0		709	41.91	Chaperone required for the assembly of the mitochondrial F1-ATPase	2681	44.6	ATP synthase F1 complex assembly factor 2
789	84	hypothetical protein		0			0		130	37.08	hypothetical protein	4287	54.22	hypothetical protein
794	39	hypothetical protein		0			0			0			0
795	55	hypothetical protein		0			0			0			0
809	48	hypothetical protein		0			0			0		1623	46.51	HYPOTHETICAL SIGNAL PEPTIDE PROTEIN
812	68	hypothetical protein		0			0			0		1864	48.15	hypothetical protein
814	141	hypothetical protein		0			0			0		2399	54.29	miscellaneous; hypothetical/partial homology
816	174	hypothetical protein		0			0			0			0
825	252	hypothetical protein		0			0			0		3961	33.47	CONSERVED HYPOTHETICAL SIGNAL PEPTIDE PROTEIN
895	98	hypothetical protein		0			0			0			0
911	331	hypothetical protein		0			0			0		4341	39.26	lipoprotein, putative
914	45	hypothetical protein		0			0			0			0
915	40	hypothetical protein		0			0			0			0
918	209	hypothetical protein		0			0			0		2709	39.42	hypothetical protein
924	205	hypothetical protein		0			0		991	51.28	FIG00450386: hypothetical protein	4015	55.22	miscellaneous; hypothetical/partial homology
935	438	hypothetical protein		0			0			0			0
941	133	hypothetical protein		0			0			0			0
958	132	hypothetical protein		0			0			0			0
1012	82	hypothetical protein		0			0			0			0
1039	217	hypothetical protein		0			0			0		4171	52.8	putative exported protein
1040	65	hypothetical protein		0			0			0			0
1052	59	hypothetical protein		0			0			0			0
1053	52	hypothetical protein		0			0			0			0
1054	185	hypothetical protein		0			0			0			0
1055	71	hypothetical protein		0			0			0			0
1056	49	hypothetical protein		0			0			0			0
1057	40	hypothetical protein		0			0			0			0
1058	75	hypothetical protein		0			0			0			0
1059	91	hypothetical protein		0			0			0			0
1062	110	hypothetical protein		0			0			0			0
1063	111	hypothetical protein		0			0			0			0
1064	139	hypothetical protein		0			0			0			0
1065	39	hypothetical protein		0			0			0			0
1066	148	hypothetical protein		0			0			0			0
1067	303	hypothetical protein		0			0			0			0
1068	114	hypothetical protein		0			0			0			0
1069	43	hypothetical protein		0			0			0			0
1070	87	hypothetical protein		0			0		189	35.06	hypothetical protein		0
1072	42	hypothetical protein		0			0			0			0
1087	42	hypothetical protein		0			0			0			0
1094	103	hypothetical protein		0			0			0			0
1099	42	hypothetical protein		0			0			0			0
1100	46	hypothetical protein		0			0			0			0
1101	337	hypothetical protein		0			0		158	33.6	TETRATRICOPEPTIDE REPEAT FAMILY PROTEIN	4073	54.98	FOG: TPR repeat, SEL1 subfamily
1105	39	hypothetical protein		0			0			0			0
1110	256	hypothetical protein		0			0			0			0
1128	118	hypothetical protein		0			0			0			0
1129	90	hypothetical protein		0			0			0			0
1130	177	hypothetical protein		0			0			0			0
1135	157	hypothetical protein		0			0			0			0
1142	194	hypothetical protein		0			0		382	37.31	FIG00793409: hypothetical protein	2159	34.03	hypothetical protein
1145	220	hypothetical protein		0			0			0			0
1150	73	hypothetical protein		0			0			0			0
1151	107	hypothetical protein		0			0			0		3106	42.16	miscellaneous; hypothetical/partial homology
1155	126	hypothetical protein		0			0			0			0
1156	128	hypothetical protein		0			0			0			0
1157	241	hypothetical protein		0			0			0			0
1158	38	hypothetical protein		0			0			0			0
1159	41	hypothetical protein		0			0			0			0
1162	120	hypothetical protein		0			0			0			0
1171	47	hypothetical protein		0			0			0			0
1174	78	hypothetical protein		0			0			0			0
1175	47	hypothetical protein		0			0			0			0
1176	41	hypothetical protein		0			0			0			0
1177	55	hypothetical protein		0			0			0			0
1181	171	hypothetical protein		0			0			0			0
1194	99	hypothetical protein		0			0			0			0
1195	54	hypothetical protein		0			0			0			0
1197	40	hypothetical protein		0			0			0			0
1198	48	hypothetical protein		0			0			0			0
1199	200	hypothetical protein		0			0		659	47.13	Mll0159 protein	4956	34.27	MISCELLANEOUS; Hypothetical/Global homology
1202	123	hypothetical protein		0			0			0		4377	36.36	hypothetical protein
1205	97	hypothetical protein		0			0			0			0
1206	44	hypothetical protein		0			0			0			0
1225	183	hypothetical protein		0			0		588	42.55	FIG00450672: hypothetical protein	3149	49.32	hypothetical protein
1242	38	hypothetical protein		0			0			0			0
1264	39	hypothetical protein		0			0			0			0
1287	65	hypothetical protein		0			0			0			0
1290	55	hypothetical protein		0			0			0			0
1291	47	hypothetical protein		0			0			0			0
1295	54	hypothetical protein		0			0			0			0
1296	560	hypothetical protein		0			0			0			0
1297	251	hypothetical protein		0			0			0			0
1299	41	hypothetical protein		0			0			0			0
1305	43	hypothetical protein		0			0			0			0
1313	106	hypothetical protein		0			0			0			0
1314	249	hypothetical protein		0			0			0			0
1315	403	hypothetical protein		0			0			0			0
1316	392	hypothetical protein		0			0			0			0
1317	48	hypothetical protein		0			0			0			0
1339	41	hypothetical protein		0			0			0			0
1340	109	hypothetical protein		0			0			0			0
1341	241	hypothetical protein		0			0			0			0
1344	106	hypothetical protein		0			0			0			0
1346	112	hypothetical protein		0			0			0			0
1348	158	hypothetical protein		0			0			0			0
1360	43	hypothetical protein		0			0			0			0
1368	42	hypothetical protein		0			0			0			0
1370	39	hypothetical protein		0			0			0			0
1388	118	hypothetical protein		0			0			0			0
1396	157	hypothetical protein		0			0			0		4099	40.98	Putative activity regulator of membrane protease YbbK
1398	157	hypothetical protein		0			0			0			0
1416	135	hypothetical protein		0			0			0		2227	32.88	lipoprotein, putative
1418	47	hypothetical protein		0			0			0			0
1420	309	hypothetical protein		0			0			0			0
1421	267	hypothetical protein		0			0			0			0
1424	309	hypothetical protein		0			0			0			0
423	323	putative membrane protein		0			0			0			0
425	323	putative membrane protein		0			0			0			0
1401	239	hypothetical protein		0		745	23.73	hypothetical protein		0			0
1320	169	hypothetical protein		0		672	24.81	hypothetical protein		0			0
250	330	hypothetical protein		0		798	28.53	hypothetical protein		0			0
535	127	hypothetical protein		0		256	38.4	hypothetical conserved membrane protein		0			0
221	72	hypothetical protein		0		10	41.07	hypothetical protein		0			0
1280	45	hypothetical protein		0		894	53.33	phage integrase		0			0
1095	84	hypothetical protein		0		1022	58.33	hypothetical protein		0			0
325	95	hypothetical protein		0		722	62.86	hypothetical protein		0			0
1409	403	hypothetical protein	795	22.14	Lipoprotein releasing system transmembrane protein LolC	969	17.23	Lipoprotein releasing system transmembrane protein LolC	97	32.59	Macrolide export ATP-binding/permease protein MacB (EC 3.6.3.-)	3365	33	cell processes; transport of small molecules; amino acids, amines, peptides
603	738	hypothetical protein	338	24.04	TPR domain protein	364	26.71	TPR domain protein	373	21.81	FIG140336: TPR domain protein	6102	29.85	MISCELLANEOUS; Hypothetical/Partial homology
46	376	hypothetical protein	1084	24.86	hypothetical protein	789	25.58	hypothetical protein		0			0
836	378	hypothetical protein	758	25.69	hypothetical protein	453	27.03	hypothetical protein		0		4136	25.63	miscellaneous; hypothetical/partial homology
1170	383	hypothetical protein	758	25.73	hypothetical protein	453	30.25	hypothetical protein		0		4136	28.09	miscellaneous; hypothetical/partial homology
997	759	hypothetical protein	173	26.02	hypothetical protein	1107	23.93	hypothetical protein	725	23.98	Sporulation related domain	2818	27.81	Soluble lytic murein transglycosylase (EC 3.2.1.-)
645	207	hypothetical protein	491	26.42	hypothetical protein	161	28.43	hypothetical protein	1331	25.26	FIG00793979: hypothetical protein	1678	34.9	HYPOTHETICAL TRANSMEMBRANE PROTEIN
556	378	hypothetical protein	758	27.12	hypothetical protein	453	27.57	hypothetical protein		0		4136	25.51	miscellaneous; hypothetical/partial homology
953	421	hypothetical protein	287	27.22	hypothetical protein	453	25.99	hypothetical protein		0		4136	26.15	miscellaneous; hypothetical/partial homology
1292	409	hypothetical protein	1049	27.8	conserved hypothetical protein	730	25.83	hypothetical protein		0		4136	24.75	miscellaneous; hypothetical/partial homology
158	489	hypothetical protein	758	28.42	hypothetical protein	453	30.72	hypothetical protein		0			0
1321	397	hypothetical protein	287	29.6	hypothetical protein		0			0			0
160	468	hypothetical protein	1048	29.86	hypothetical protein	453	29.56	hypothetical protein		0		4136	23.62	miscellaneous; hypothetical/partial homology
165	126	hypothetical protein	954	30.19	hypothetical protein	769	36.63	hypothetical protein	416	28.42	hypothetical protein	2295	34.41	miscellaneous; hypothetical/partial homology
955	119	hypothetical protein	89	30.56	hypothetical protein	907	34.62	hypothetical protein		0			0
779	282	hypothetical protein	633	31.03	hypothetical protein	65	33.81	Mll3872 protein	281	28.89	FIG00442291: hypothetical protein	4021	38.99	miscellaneous; hypothetical/partial homology
1060	226	hypothetical protein	647	31.69	OmpA-like transmembrane region	49	30.26	hypothetical protein	1175	25.34	Hemin binding protein c	2979	35.87	structural elements; cell envelope; membrane, outer
559	174	hypothetical protein	429	33.33	hypothetical protein	272	40.12	hypothetical protein	105	25.99	FIG00792793: hypothetical protein	4626	41.29	hypothetical protein
35	238	hypothetical protein	1071	33.98	hypothetical protein	780	44.44	hypothetical protein		0			0
552	210	hypothetical protein	434	34.65	Outer membrane lipoprotein carrier protein LolA	267	35.41	Outer membrane lipoprotein carrier protein LolA	94	31.71	Outer membrane lipoprotein carrier protein LolA	4486	44.55	miscellaneous; hypothetical/global homology
1023	124	hypothetical protein	737	35.59	hypothetical protein	554	33.61	hypothetical protein		0		1982	30.58	miscellaneous; hypothetical/partial homology
43	109	hypothetical protein	1080	37.25	hypothetical protein	787	35.24	hypothetical protein		0			0
646	182	hypothetical protein	492	37.32	hypothetical protein	160	31.65	hypothetical protein	1330	31.85	hypothetical protein	1677	44.89	HYPOTHETICAL TRANSMEMBRANE PROTEIN
923	95	hypothetical protein	816	37.68	hypothetical protein	953	48.98	hypothetical protein		0			0
705	97	hypothetical protein	312	39.02	hypothetical protein	397	38.46	hypothetical protein	962	37.33	FIG018229: hypothetical protein	3636	39.73	miscellaneous; hypothetical/partial homology
38	315	hypothetical protein	1072	39.53	hypothetical protein	781	34.47	hypothetical protein	240	27.97	Phage protein		0
1204	167	hypothetical protein	972	39.75	hypothetical protein	635	38.65	hypothetical protein	61	29.38	hypothetical protein	4375	41.21	Phage-related protein
42	194	hypothetical protein	1079	39.77	hypothetical protein	786	38.74	hypothetical protein		0			0
1008	208	hypothetical protein	719	39.81	hypothetical protein	538	39.61	hypothetical protein		0		1967	31.94	miscellaneous; hypothetical/partial homology
309	446	hypothetical protein	758	40.26	hypothetical protein	453	28.97	hypothetical protein		0		4136	24.84	miscellaneous; hypothetical/partial homology
1024	113	hypothetical protein	738	40.38	hypothetical protein	555	33.73	hypothetical protein	1117	29.41	Flagellar protein FlgJ [peptidoglycan hydrolase] (EC 3.2.1.-)	1983	44.62	Flagellar protein flgJ [peptidoglycan hydrolase] (EC 3.2.1.-)
1189	396	hypothetical protein	1072	40.58	hypothetical protein	781	41.9	hypothetical protein		0			0
1310	1167	hypothetical protein	884	40.89	Mll1482 protein	758	32.2	hypothetical protein		0		3431	31.63	miscellaneous; hypothetical/partial homology
57	83	hypothetical protein	1166	42.67	hypothetical protein	745	40.62	hypothetical protein		0			0
1138	272	hypothetical protein	930	43.24	Protein of unknown function DUF81	738	39.15	hypothetical protein		0		1831	30.47	membrane protein, putative
45	326	hypothetical protein	1083	43.87	hypothetical protein	788	41.3	hypothetical protein		0			0
1245	146	hypothetical protein	1044	44.35	hypothetical protein	675	45.68	hypothetical protein	925	29.86	hypothetical protein	3477	59.6	HYPOTHETICAL TRANSMEMBRANE PROTEIN
630	159	hypothetical protein	384	44.59	Zn-ribbon-containing, possibly RNA-binding protein	313	43.67	Zn-ribbon-containing, possibly RNA-binding protein	408	29.87	Zn-ribbon-containing, possibly RNA-binding protein	2223	37.25	Argininosuccinate synthase
1182	316	hypothetical protein	1084	44.68	hypothetical protein	789	41.26	hypothetical protein		0			0
658	63	hypothetical protein	504	44.68	Flp pilus assembly protein, pilin Flp	150	44.23	Flp pilus assembly protein, pilin Flp		0		1432	48.33	Flp pilus assembly protein, pilin Flp
574	234	hypothetical protein	416	44.78	hypothetical protein	285	43.48	hypothetical protein	1255	37.23	Transporter	1302	43.83	cell processes; transport of large molecules
1178	92	hypothetical protein	1090	45.05	hypothetical protein	792	45.83	hypothetical protein		0		3314	41.03	miscellaneous; hypothetical/partial homology
919	204	hypothetical protein	810	45.15	hypothetical protein	955	47.18	hypothetical protein		0		2708	36.46	hypothetical protein
119	216	hypothetical protein	825	45.41	hypothetical protein	944	46.28	hypothetical protein		0			0
703	66	hypothetical protein	542	45.45	Large-conductance mechanosensitive channel	114	44.44	Large-conductance mechanosensitive channel		0		1848	50	Large-conductance mechanosensitive channel
879	192	hypothetical protein	675	46.11	Similar to TadZ/CpaE, associated with Flp pilus assembly	17	44.79	Similar to TadZ/CpaE, associated with Flp pilus assembly		0		1429	39.8	Similar to TadZ/CpaE, associated with Flp pilus assembly
1190	391	hypothetical protein	1071	46.37	hypothetical protein	780	47.4	hypothetical protein		0			0
450	124	hypothetical protein	365	46.51	hypothetical protein		0		1262	42.86	FIG00418427: hypothetical protein	1546	46.88	miscellaneous; hypothetical/partial homology
1191	125	hypothetical protein	1070	46.67	hypothetical protein	779	43.24	hypothetical protein		0			0
1403	256	hypothetical protein	880	46.89	hypothetical protein		0			0		1545	25.62	PUTATIVE MEMBRANE PROTEIN
406	171	hypothetical protein	333	46.89	hypothetical protein	371	45.3	hypothetical protein	1250	44.02	GcrA cell cycle regulator	1810	50	GcrA cell cycle regulator
925	215	hypothetical protein	817	47.09	hypothetical protein	952	50.48	hypothetical protein	990	36.89	Signal transduction histidine kinase	4014	46.01	hypothetical protein
659	82	hypothetical protein	504	47.37	Flp pilus assembly protein, pilin Flp	150	44.44	Flp pilus assembly protein, pilin Flp		0		1432	42.59	Flp pilus assembly protein, pilin Flp
1185	193	hypothetical protein	1079	47.75	hypothetical protein	786	48.44	hypothetical protein		0			0
97	380	hypothetical protein	112	47.77	hypothetical protein	594	46.34	miscellaneous; hypothetical/partial homology		0		2724	38.04	miscellaneous; hypothetical/partial homology
1389	567	hypothetical protein	894	47.95	hypothetical protein		0			0		4088	34.45	putative exported protein
657	59	hypothetical protein	504	48	Flp pilus assembly protein, pilin Flp	151	42.55	Flp pilus assembly protein, pilin Flp		0			0
833	204	hypothetical protein	666	48.09	hypothetical protein	23	51.37	hypothetical protein	98	38.95	FIG00439930: hypothetical protein	3951	49.72	HYPOTHETICAL TRANSMEMBRANE PROTEIN
1025	128	hypothetical protein	739	48.62	hypothetical protein	556	51.22	hypothetical protein		0		1984	39.82	hypothetical protein
471	64	hypothetical protein	375	48.78	hypothetical protein		0		217	50.98	non-essential pilus assembly protein	1910	49.09	non-essential pilus assembly protein
534	181	hypothetical protein	442	48.82	COG0779: clustered with transcription termination protein NusA	254	48.82	COG0779: clustered with transcription termination protein NusA	1213	44.63	FIG000325: clustered with transcription termination protein NusA	1530	57.39	COG0779: clustered with transcription termination protein NusA
302	282	hypothetical protein	772	49.47	HAD superfamily	990	50.18	HAD superfamily	1125	44.62	HAD superfamily	2089	48.04	HAD superfamily
100	312	hypothetical protein	44	51.16	hypothetical protein	1023	50.95	hypothetical protein	729	35.86	Mlr0912 protein	2720	51.54	hypothetical protein
735	172	hypothetical protein	592	52.98	hypothetical protein	416	58.33	hypothetical protein	155	38.62	FIG00480696: hypothetical protein	4067	57.56	hypothetical protein
965	67	hypothetical protein	855	53.19	hypothetical protein	904	57.58	hypothetical protein		0			0
1082	72	hypothetical protein	48	53.52	hypothetical protein	926	58.21	FIG00451007: hypothetical protein	805	55.88	FIG00451007: hypothetical protein	2778	59.7	HYPOTHETICAL UNKNOWN PROTEIN
26	414	hypothetical protein	900	53.68	MFS family multidrug efflux protein	871	53.35	MFS family multidrug efflux protein	840	42.2	MFS family multidrug efflux protein	3076	45.73	Drug resistance transporter, Bcr/CflA family
1263	301	hypothetical protein	89	54.61	hypothetical protein	885	55.63	hypothetical protein		0			0
783	185	hypothetical protein	636	54.95	hypothetical protein	62	60.98	putative phosphohydrolases, Icc family	982	51.2	putative phosphohydrolases, Icc family	3668	49.19	putative phosphohydrolases, Icc family
655	64	hypothetical protein	504	55.32	Flp pilus assembly protein, pilin Flp	151	55.32	Flp pilus assembly protein, pilin Flp		0		1432	66.67	Flp pilus assembly protein, pilin Flp
1284	97	hypothetical protein	875	55.41	hypothetical protein	620	56.67	hypothetical protein	769	35.9	YgfY COG2938	2946	51.76	YgfY COG2938
954	270	hypothetical protein	852	55.97	hypothetical protein	907	54.51	hypothetical protein		0			0
928	117	hypothetical protein	820	56.12	Yypothetical protein	948	56.7	hypothetical protein	988	53.21	Flagellar protein FliJ	4011	58.72	Yypothetical protein
1074	102	hypothetical protein	58	56.41	ETC complex I subunit conserved region	937	55.88	ETC complex I subunit conserved region	743	37.62	NADH-ubiquinone oxidoreductase	3010	52.48	small molecule metabolism
96	389	hypothetical protein	111	56.67	putative transmembrane protein	595	53.11	Membrane protein, putative		0		1780	50.27	cell processes; transport of small molecules
567	179	Hypothetical membrane protein	420	56.74	Hypothetical membrane protein	281	56.18	Hypothetical membrane protein		0		4634	47.93	Hypothetical membrane protein
1279	221	hypothetical protein	873	58.69	hypothetical protein	617	60.11	hypothetical protein		0		2948	58.22	putative membrane protein
320	74	hypothetical protein	300	60.56	hypothetical protein	441	66.67	hypothetical protein	1163	43.33	FIG00418594: hypothetical protein	2109	59.72	hypothetical protein
557	218	Hypothetical protein YggS	431	61.11	Hypothetical protein YggS	270	61.57	Hypothetical protein YggS	102	55.02	Hypothetical protein YggS	4624	61.75	PHOSPHATE REGULON SENSOR PROTEIN PHOR
805	62	hypothetical protein	650	62.5	Nucleoside-diphosphate-sugar epimerases	46	64.29	Nucleoside-diphosphate-sugar epimerases		0		1619	55	Nucleoside-diphosphate-sugar epimerases
39	160	hypothetical protein	1074	64.58	hypothetical protein	783	60.69	hypothetical protein		0			0
1184	108	hypothetical protein	1081	65.52	hypothetical protein	787	57.01	hypothetical protein		0			0
1188	160	hypothetical protein	1074	65.54	hypothetical protein	783	65.31	hypothetical protein		0			0
554	192	hypothetical protein	432	66.67	hypothetical protein	269	66.32	protein of unknown function DUF1013	165	65.71	FIG00418448: hypothetical protein	4622	70	hypothetical protein
815	86	hypothetical protein	655	69.41	hypothetical protein	35	79.75	FIG00984290: hypothetical protein		0		2400	70.59	hypothetical protein
382	518	hypothetical protein	315	70.87	hypothetical protein	392	70.79	hypothetical protein	853	52.04	CBS domain protein	4196	47.39	Integral membrane protein
1183	332	hypothetical protein	1083	74.84	hypothetical protein	788	73.03	hypothetical protein		0			0
929	92	hypothetical protein	821	83.33	hypothetical protein	947	84.44	hypothetical protein	987	75.56	FIG00480737: hypothetical protein	4009	84.62	(AF072135) II.1 protein
