# Supplementary material for: Comparative Genomics of Cultured and Uncultured Strains Suggests Genes Essential for Free-Living Growth of Liberibacter
Source: PLoS One. 2014 Jan 8;9(1):e84469. doi: 10.1371/journal.pone.0084469 (PMC3885570; doi:10.1371/journal.pone.0084469)
Supplement: Table S2 — Liberibacter crescens prophages. Putative annotation for prophage genes. (XLSX) [file pone.0084469.s008.xlsx]

## Sheet: Phage Lc1
feature_id	start	stop	strand	Length	evalue	bitscore	query coverage	Predicted Feature	Note
peg.1	1134	106	-	342	1e-24	103	97.6608	Integrase
peg.2	1311	1138	-	57
peg.3	1700	1308	-	130	2e-20	83.6	101.538	NinB
peg.4	2329	1697	-	210	7e-33	120	100.476	Exonuclease
peg.5	3149	2322	-	275	6e-25	102	96.3636	ERF family protein
peg.6	3343	3161	-	60	0.64	27.7	66.6667	Predicted Peptidase	Low evidence
peg.7	3827	3489	-	112
peg.8	4183	4974	+	263
peg.9	5145	5426	+	93
peg.10	5516	5845	+	109
peg.11	5996	5826	-	56
peg.12	6294	6169	-	41
peg.13	6451	6302	-	49
peg.14	6932	6636	-	98
peg.15	7762	7037	-	241				Omp25	Prior RAST annotation
peg.16	9035	8337	-	232
peg.17	9196	9020	-	58	0.55	28.1	72.4138	DNA polymerase III alpha subunit	Low evidence
peg.18	9423	9737	+	104	0.64	29.3	75.9615	Tail tape measure protein	Low evidence
peg.19	9832	10161	+	109
peg.20	10928	10308	-	206
peg.21	12192	11302	-	296
peg.22	12851	12417	-	144	9e-06	44.3	49.3056	C-repressor	Possible split orf
peg.23	12923	13153	+	76	9e-05	39.7	67.1053	Repressor
peg.24	13140	13370	+	76
peg.25	13444	13761	+	105
peg.26	13758	13994	+	78
peg.27	13991	14347	+	118	6e-11	57	88.9831	Orf19
peg.28	14344	15498	+	384
peg.29	15473	15946	+	157
peg.30	15943	16461	+	172	1e-29	109	102.907	Single-stranded DNA binding protein
peg.31	16576	17733	+	385	2e-104	323	95	Filamentation induced by cAMP protein
peg.32	18039	20033	+	664	5e-42	169	95	ATPase
peg.33	20071	20376	+	101
peg.34	20810	20454	-	118
peg.35	21160	20867	-	97
peg.36	21799	21500	-	99	1e-10	62	89	RelE/StbE family addiction module toxin
peg.37	22461	21796	-	221
peg.38	22837	23238	+	133
peg.39	23376	23663	+	95	0.069	32	83.1579	Hinge long tail fiber proximal connector	Lower evidence
peg.40	23727	24941	+	404	6e-12	67.8	92.0792	Terminase large subunit
peg.41	24953	26953	+	666	6e-76	261	101.201	Portal protein
peg.42	26950	27192	+	80	0.48	28.1	71.25	Small terminase subunit	Low evidence
peg.43	27213	28340	+	375
peg.44	28353	29330	+	325	1e-27	111	99.6923	Major head protein
peg.45	29308	29586	+	92
peg.46	29586	29912	+	108
peg.47	29909	30490	+	193	5e-13	65.5	99.4819	Phage particle protein
peg.48	30487	31077	+	196	0.02	35.4	95.9184	Structural protein	Lower evidence
peg.49	31077	32684	+	535	9e-43	162	51.7757	Structural protein
peg.50	32681	33160	+	159
peg.51	33132	34076	+	314	8e-38	139	105.732	Structural protein
peg.52	34079	36319	+	746				Flagellar protein FlgJ	Prior RAST annotation
peg.53	36319	37935	+	538	1e-14	77.4	52.2305	Structural protein
peg.54	37973	38686	+	237
peg.55	38741	39028	+	95
peg.56	39056	39583	+	175	4e-34	120	82.8571	Lysozyme	Possible split orf
peg.57	39570	39800	+	76				Lysozyme	Prior RAST annotation
peg.58	39797	40015	+	72

## Sheet: Phage Lc2
feature_id	start	stop	strand	Length	evalue	bitscore	query coverage	Predicted Feature	Note
peg.1	297	217	-	26
peg.2	692	393	-	99
peg.3	1183	692	-	163	2e-31	113	89.5706	Lysozyme
peg.4	1963	1265	-	232				N-acetylmuramoyl-L-alanine amidase	Prior RAST annotation
peg.5	2633	2259	-	124
peg.6	3940	2768	-	390
peg.7	5114	3927	-	395	7e-35	133	97.2152	Structural protein
peg.8	5624	5145	-	159
peg.9	7252	5621	-	543	5e-42	160	62.2468	Structural protein
peg.10	7845	7255	-	196	0.0001	42.4	109.694	Structural protein
peg.11	8423	7842	-	193	2e-09	55.5	90.1554	Structural protein
peg.12	8743	8420	-	107
peg.13	9759	8764	-	331	3e-37	138	98.4894	Major head protein
peg.14	10771	9824	-	315	0.86	32	106.984	Scaffolding protein	Low evidence
peg.15	11205	11005	-	66	0.26	29.3	104.545	Terminase	Low evidence
peg.16	11660	11187	-	157
peg.17	13906	11969	-	645	4e-64	227	95.969	Portal protein
peg.18	15157	13910	-	415	1e-122	369	100.723	Terminase large subunit
peg.19	15611	15228	-	127
peg.20	16133	16011	-	40
peg.21	17927	17694	-	77
peg.22	18684	17911	-	257
peg.23	20111	18681	-	476	7e-40	151	99.7899	DNA helicase
peg.24	21795	20647	-	382
peg.25	22342	23109	+	255				ZnuC Zinc ABC transporter	Prior RAST annotation
peg.26	23106	23990	+	294				ZnuB Zinc ABC transporter	Prior RAST annotation
peg.27	23987	24898	+	303				ZnuA Zinc ABC transporter	Prior RAST annotation
peg.28	25258	24947	-	103				Beta-lactamase	Prior RAST annotation
peg.29	25641	25255	-	128				Beta lactamase	Possible split orf
peg.30	26576	25764	-	270	7e-112	334	0.95	Hydrolase
peg.31	28116	26569	-	515				Methionyl-tRNA synthetase	Prior RAST annotation
peg.32	29222	28194	-	342	8e-07	50.8	56.1404	DNA polymerase III subunit gamma
peg.33	29887	29219	-	222	8e-33	120	95.045	Thymidylate kinase
peg.34	30308	31030	+	240
peg.35	31206	31589	+	127
peg.36	31991	31614	-	125
peg.37	32648	32190	-	152				2-amino-4-hydroxy-6-hydroxymethyldihydropteridine pyrophosphokinase	Prior RAST annotation
peg.38	33078	32710	-	122				dihydroneopterin aldolase	Prior RAST annotation
peg.39	33947	33075	-	290				dihydropteroate synthase	Prior RAST annotation
peg.40	34316	34663	+	115
peg.41	35121	34723	-	132	0.14	31.6	87.8788	Tail fiber component	Low evidence
peg.42	35136	36182	+	348				Beta-lactamase domain-containing protein	Prior RAST annotation
peg.43	36306	37436	+	376	5e-102	311	107.447	Exonuclease
peg.44	37661	38050	+	129				Glycyl-tRNA synthetase subunit beta
peg.45	38082	38364	+	93				Glycyl-tRNA synthetase subunit beta	Possible split orf
